# Supplementary material for: Whole Exome Sequencing Identifies a Novel Hedgehog-Interacting Protein G516R Mutation in Locally Advanced Papillary Thyroid Cancer
Source: Int J Mol Sci. 2018 Sep 21;19(10):2867. doi: 10.3390/ijms19102867 (PMC6213497; doi:10.3390/ijms19102867)
Supplement: Supplementary file 1 [file ijms-19-02867-s001.zip]

Archive with 4 entries (4 files):
- ijms-347887-for final check-Supplementary Material.pdf
- Table S3. The list of novel SNVs from PLM01.xlsx
- Table S4. The list of novel SNVs from PLM02.xlsx
- Table S5. The list of novel SNVs from PLM03..xlsx
